# Supplementary material for: Taking a Promising Vaccine Candidate Further: Efficacy of ASFV-G-ΔMGF after Intramuscular Vaccination of Domestic Pigs and Oral Vaccination of Wild Boar
Source: Pathogens. 2022 Aug 31;11(9):996. doi: 10.3390/pathogens11090996 (PMC9504512; doi:10.3390/pathogens11090996)
Supplement: Supplementary file 1 [file pathogens-11-00996-s001.zip]

Archive with 1 entries (1 files):
- pathogens-1871228-supplementary.xlsx
